# Supplementary material for: Structure-Property Relationships Governing Encapsulation and Release of Antibiotics from Calcium–Alginate Hydrogels
Source: Gels. 2026 Jul 16;12(7):636. doi: 10.3390/gels12070636 (PMC13409666; doi:10.3390/gels12070636)
Supplement: Supplementary file 1 [file gels-12-00636-s001.zip]

Archive with 1 entries (1 files):
- gels-4400814-supplementary.pdf
